# Supplementary material for: Is PTSD-Phenotype Associated with HPA-Axis Sensitivity?: The Endocannabinoid System in Modulating Stress Response in Rats
Source: Int J Mol Sci. 2021 Jun 15;22(12):6416. doi: 10.3390/ijms22126416 (PMC8232809; doi:10.3390/ijms22126416)
Supplement: Supplementary file 1 [file ijms-22-06416-s001.zip]

Archive with 1 entries (1 files):
- ijms-1217028-supplementary.pdf
